# Supplementary material for: Efficacy and safety of pulsed field ablation compared to cryoballoon ablation in the treatment of atrial fibrillation: a meta-analysis
Source: Eur Heart J Open. 2024 May 29;4(3):oeae044. doi: 10.1093/ehjopen/oeae044 (PMC11200106; doi:10.1093/ehjopen/oeae044)
Supplement: oeae044_Supplementary_Data [file oeae044_supplementary_data.zip]

Archive with 3 entries (3 files):
- results search strategy - supplementary table 1.docx
- Supplementary Figures.pdf
- Results Search Strategy.xlsx
