# Supplementary material for: Efficacy and safety of pulsed field ablation compared to cryoballoon ablation in the treatment of atrial fibrillation: a meta-analysis
Source: Eur Heart J Open. 2024 May 29;4(3):oeae044. doi: 10.1093/ehjopen/oeae044 (PMC11200106; doi:10.1093/ehjopen/oeae044)
Supplement: oeae044_Supplementary_Data [file oeae044_supplementary_data.zip › Results Search Strategy.xlsx]

## Sheet: Search results
Count	Source	Autor	Title
1	Pubmed	Reddy et al.	Pulsed Field or Conventional Thermal Ablation for Paroxysmal Atrial Fibrillation
2	Pubmed	Urbanek et al.	Pulsed Field Versus Cryoballoon Pulmonary Vein Isolation for Atrial Fibrillation: Efficacy, Safety, and Long-Term Follow-Up in a 400-Patient Cohort
3	Pubmed	Schipper et al.	Comparison of pulsed field ablation and cryoballoon ablation for pulmonary vein isolation
4	Pubmed	Sanchez-Somonte et al.	Globe Pulsed Field System for High-definition Mapping and Ablation for Atrial Fibrillation
5	Pubmed	Li et al.	Treatment of atrial fibrillation: a comprehensive review and practice guide
6	Pubmed	Della Rocca et al.	Pulsed electric field, cryoballoon, and radiofrequency for paroxysmal atrial fibrillation ablation: a propensity score-matched comparison
7	Pubmed	Hartl et al.	Pearls and Pitfalls of Pulsed Field Ablation
8	Pubmed	Schmidt et al.	EUropean real-world outcomes with Pulsed field ablatiOn in patients with symptomatic atRIAl fibrillation: lessons from the multi-centre EU-PORIA registry
9	Pubmed	Maccioni et al.	Comparative Safety of Pulsed Field Ablation and Cryoballoon Ablation Technologies for Pulmonary Vein Isolation in Patients with Paroxysmal Atrial Fibrillation: A Critical Literature Review and Indirect Treatment Comparison
10	Pubmed	Mauerhofer et al .	Pulsed-field vs. cryoballoon vs. radiofrequency ablation: a propensity score matched comparison of one-year outcomes after pulmonary vein isolation in patients with paroxysmal atrial fibrillation
11	Pubmed	Sugrue et al.	Cardiac ablation with pulsed electric fields: principles and biophysics
12	Pubmed	Wahendi et al.	Pulsed-field versus cryoballoon ablation for atrial fibrillation-Impact of energy source on sedation and analgesia requirement
13	Pubmed	Musikantow et al.	Pulsed Field Ablation to Treat Atrial Fibrillation: Autonomic Nervous System Effects
14	Pubmed	Mekary et al.	Pulsed field ablation for atrial fibrillation: Moving the field forward?
15	Pubmed	Rattka et al.	Pulsed field ablation and cryoballoon ablation for pulmonary vein isolation: insights on efficacy, safety and cardiac function
16	Pubmed	Georgiopoulos et al.	Cryoballoon ablation of atrial fibrillation: a practical and effective approach
17	Pubmed	Badertscher et al.	Efficacy and safety of pulmonary vein isolation with pulsed field ablation vs. novel cryoballoon ablation system for atrial fibrillation
18	Pubmed	van de Kar et al.	Pulsed field versus cryoballoon ablation for atrial fibrillation: a real-world observational study on procedural outcomes and efficacy
19	Pubmed	Fengyuan Yu et al.	Pulsed field ablation for pulmonary vein isolation: Preclinical safety and effectiveness of a novel hexaspline ablation catheter
20	Pubmed	Blockhaus et al.	Pulsed field ablation for pulmonary vein isolation: real-world experience and characterization of the antral lesion size compared with cryoballoon ablation
21	Pubmed	Kupusovic et al.	Visualization of fibroblast activation using 68Ga-FAPI PET/CT after pulmonary vein isolation with pulsed field compared with cryoballoon ablation
22	Pubmed	Cochet et al.	Pulsed field ablation selectively spares the oesophagus during pulmonary vein isolation for atrial fibrillation
23	Pubmed	Krisai et al.	Troponin release after pulmonary vein isolation using pulsed field ablation compared to radiofrequency and cryoballoon ablation
24	Pubmed	Kawamura et al.	How does the level of pulmonary venous isolation compare between pulsed field ablation and thermal energy ablation (radiofrequency, cryo, or laser)?
25	Pubmed	Teng et al.	Pulsed field ablation as a precise approach for cardiac arrhythmia treatment via cardiac microenvironment remodeling
26	Pubmed	Reddy et al.	A randomized controlled trial of pulsed field ablation versus standard-of-care ablation for paroxysmal atrial fibrillation: The ADVENT trial rationale and design
27	Pubmed	Tohoku et al.	Impact of Pulsed-Field Ablation on Intrinsic Cardiac Autonomic Nervous System After Pulmonary Vein Isolation
28	Pubmed	Grosse Meininghaus et al.	Pulsed-field ablation does not induce esophageal and periesophageal injury-A new esophageal safety paradigm in catheter ablation of atrial fibrillation
29	Pubmed	Lemoine et al.	Pulmonary Vein Isolation by Pulsed-field Ablation Induces Less Neurocardiac Damage Than Cryoballoon Ablation
30	Pubmed	Del monte et al.	Quantitative assessment of transient autonomic modulation after single-shot pulmonary vein isolation with pulsed-field ablation
31	Pubmed	Tilz et al.	A worldwide survey on incidence, management, and prognosis of oesophageal fistula formation following atrial fibrillation catheter ablation: the POTTER-AF study
32	Pubmed	Rottner et al.	Atrial Fibrillation Ablation: Current Practice and Future Perspectives
33	Pubmed	Liu et al.	Effects of Inflammatory Cell Death Caused by Catheter Ablation on Atrial Fibrillation
34	Pubmed	Shehadeh	Esophageal injury, perforation, and fistula formation following atrial fibrillation ablation
35	Pubmed	Müller et al.	Innovations in invasive electrophysiology : What awaits us?
36	Pubmed	Kaplan et al.	Use of a novel 4D intracardiac echocardiography catheter to guide interventional electrophysiology procedures
37	Pubmed	Yacoub et al.	Cryoballoon Pulmonary Vein Catheter Ablation of Atrial Fibrillation
38	Pubmed	Xu et al.	Is cryoballoon ablation preferable to radiofrequency ablation for treatment of atrial fibrillation by pulmonary vein isolation? A meta-analysis
39	Pubmed	Serban et al.	Durability of pulmonary vein isolation for atrial fibrillation: a meta-analysis and systematic review
1	Web of science	van de Kar et al.	Pulsed field versus cryoballoon ablation for atrial fibrillation: a real-world observational study on procedural outcomes and efficacy
2	Web of science	Rattka et al.	Pulsed field ablation and cryoballoon ablation for pulmonary vein isolation: insights on efficacy, safety and cardiac function
3	Web of science	Maccioni et al.	Comparative Safety of Pulsed Field Ablation and Cryoballoon Ablation Technologies for Pulmonary Vein Isolation in Patients with Paroxysmal Atrial Fibrillation: A Critical Literature Review and Indirect Treatment Comparison
4	Web of science	Kanthasamy et al.	Feasibility of double-blinded, placebo-controlled interventional study for assessing catheter ablation efficacy in persistent atrial fibrillation: Insights from the ORBITA AF feasibility study
5	Web of science	Della Rocca et al.	Pulsed electric field, cryoballoon, and radiofrequency for paroxysmal atrial fibrillation ablation: a propensity score-matched comparison
6	Web of science	Jiang et al.	Respiratory control minimizes diaphragmatic contraction and dry cough during pulsed-field ablation of atrial fibrillation
7	Web of science	Badertscher et al.	Efficacy and safety of pulmonary vein isolation with pulsed field ablation vs. novel cryoballoon ablation system for atrial fibrillation
8	Web of science	Rottner et al.	Atrial Fibrillation Ablation: Current Practice and Future Perspectives
9	Web of science	Shehadeh et al.	Esophageal injury, perforation, and fistula formation following atrial fibrillation ablation
10	Web of science	Wahedi et al.	Pulsed-field versus cryoballoon ablation for atrial fibrillation-Impact of energy source on sedation and analgesia requirement
11	Web of science	Hu et al.	Atrial fibrillation: mechanism and clinical management
12	Web of science	Meininghaus et al.	Pulsed-field ablation does not induce esophageal and periesophageal injury-A new esophageal safety paradigm in catheter ablation of atrial fibrillation
13	Web of science	Heeger et al.	Laser light in the era of pulsed field ablation - still a competitor?
14	Web of science	Aldaas et al.	Safety and acute efficacy of catheter ablation for atrial fibrillation with pulsed field ablation vs thermal energy ablation: A meta-analysis of single proportions
15	Web of science	Woermann et al.	Comparison of pulsed-field ablation versus very high power short duration-ablation for pulmonary vein isolation
16	Web of science	Del Monte et al.	Quantitative assessment of transient autonomic modulation after single-shot pulmonary vein isolation with pulsed-field ablation
17	Web of science	Maurhofer et al.	Pulsed-field vs. cryoballoon vs. radiofrequency ablation: a propensity score matched comparison of one-year outcomes after pulmonary vein isolation in patients with paroxysmal atrial fibrillation
18	Web of science	Ruwald et al.	Characterization of durability and reconnection patterns at time of repeat ablation after single-shot pulsed field pulmonary vein isolation
19	Web of science	Plank et al.	Early recurrences predict late therapy failure after pulsed field ablation of atrial fibrillation
20	Web of science	Tohoku et al.	Impact of Pulsed-Field Ablation on Intrinsic Cardiac Autonomic Nervous System After Pulmonary Vein Isolation
21	Web of science	Mekary et al.	Pulsed field ablation for atrial fibrillation: Moving the field forward?
22	Web of science	Yu et al.	Pulsed field ablation for pulmonary vein isolation: Preclinical safety and effectiveness of a novel hexaspline ablation catheter
23	Web of science	Schipper et al.	Comparison of pulsed field ablation and cryoballoon ablation for pulmonary vein isolation
24	Web of science	Reddy et al.	Pulsed Field or Conventional Thermal Ablation for Paroxysmal Atrial Fibrillation
25	Web of science	Penela et al.	Transcatheter options for atrial fibrillation treatment: an overview of the ablative techniques currently available and future perspectives
26	Web of science	Boersma et al.	Progress in atrial fibrillation ablation during 25 years of Europace journal
27	Web of science	Kueffer et al.	Pulmonary vein isolation durability and lesion regression in patients with recurrent arrhythmia after pulsed-field ablation
28	Web of science	My et al.	Acute lesion extension following pulmonary vein isolation with two novel single shot devices: Pulsed field ablation versus multielectrode radiofrequency balloon
29	Web of science	Teng et al.	Pulsed field ablation as a precise approach for cardiac arrhythmia treatment via cardiac microenvironment remodeling
30	Web of science	Schmidt et al.	EUropean real-world outcomes with Pulsed field ablatiOn in patients with symptomatic atRIAl fibrillation: lessons from the multi-centre EU-PORIA registry
31	Web of science	Urbanek et al.	Pulsed Field Versus Cryoballoon Pulmonary Vein Isolation for Atrial Fibrillation: Efficacy, Safety, and Long-Term Follow-Up in a 400-Patient Cohort
32	Web of science	Reddy et al.	A randomized controlled trial of pulsed field ablation versus standard-of-care ablation for paroxysmal atrial fibrillation: The ADVENT trial rationale and design
33	Web of science	Verma et al.	Pulsed Field Ablation for the Treatment of Atrial Fibrillation: PULSED AF Pivotal Trial
34	Web of science	Russo et al.	Pulsed Field Ablation: Is It Better Than Conventional Thermal Ablation for Treatment of Atrial Fibrillation?
35	Web of science	Hartl et al.	Pearls and Pitfalls of Pulsed Field Ablation
36	Web of science	Musikantow et al.	Pulsed Field Ablation to Treat Atrial Fibrillation Autonomic Nervous System Effects
37	Web of science	Füting et al.	Bronchial Safety After Pulsed Field Ablation for Paroxysmal Atrial Fibrillation
38	Web of science	Lemoine et al.	Pulmonary Vein Isolation by Pulsed-field Ablation Induces Less Neurocardiac Damage Than Cryoballoon Ablation
39	Web of science	van Zyl et al.	Safety and Efficacy With Pulsed Field Ablation: Having the Cake and Eating It Too
40	Web of science	Kupusovic et al.	Visualization of fibroblast activation using 68Ga-FAPI PET/CT after pulmonary vein isolation with pulsed field compared with cryoballoon ablation
41	Web of science	Johnson et al.	Arrhythmias Update on ablations and devices
42	Web of science	Liu et al.	Effects of Inflammatory Cell Death Caused by Catheter Ablation on Atrial Fibrillation
43	Web of science	Schaack et al.	Pulsed Field Ablation for Atrial Fibrillation
44	Web of science	Magni et al.	Initial experience with pulsed field ablation for atrial fibrillation
45	Web of science	Chen et al.	Evolving Role of Catheter Ablation for Atrial Fibrillation: Early and Effective Rhythm Control
46	Web of science	Krisai et al.	Troponin release after pulmonary vein isolation using pulsed field ablation compared to radiofrequency and cryoballoon ablation
47	Web of science	Blockhaus et al.	Pulsed field ablation for pulmonary vein isolation: real-world experience and characterization of the antral lesion size compared with cryoballoon ablation
48	Web of science	Metzner et al.	What we have learned: is pulmonary vein isolation still the cornerstone of atrial fibrillation ablation?
49	Web of science	Boersma et al.	New energy sources and technologies for atrial fibrillation catheter ablation
50	Web of science	Howard et al.	Characterization of Phrenic Nerve Response to Pulsed Field Ablation
1	Embase	Maccioni et al.	Comparative Safety of Pulsed Field Ablation and Cryoballoon Ablation Technologies for Pulmonary Vein Isolation in Patients with Paroxysmal Atrial Fibrillation: A Critical Literature Review and Indirect Treatment Comparison
2	Embase	Wahedi et al.	Pulsed-field versus cryoballoon ablation for atrial fibrillationâ€”Impact of energy source on sedation and analgesia requirement
3	Embase	Rattka et al.	Pulsed field ablation and cryoballoon ablation for pulmonary vein isolation: insights on efficacy
4	Embase	van de Kar et al.	Pulsed field versus cryoballoon ablation for atrial fibrillation: aÂ real-world observational study on procedural outcomes and efficacy
5	Embase	Teng et al.	Pulsed field ablation as a precise approach for cardiac arrhythmia treatment via cardiac microenvironment remodeling
6	Embase	Badertscher et al.	Efficacy and safety of pulmonary vein isolation with pulsed field ablation vs. novel cryoballoon ablation system for atrial fibrillation
7	Embase	Reddy et al.	Pulsed Field or Conventional Thermal Ablation for Paroxysmal Atrial Fibrillation.
8	Embase	Yu et al.	Pulsed field ablation for pulmonary vein isolation: Preclinical safety and effectiveness of a novel hexaspline ablation catheter
9	Embase	Del monte et al.	Quantitative assessment of transient autonomic modulation after single-shot pulmonary vein isolation with pulsed-field ablation
10	Embase	Serban et al.	Durability of pulmonary vein isolation for atrial fibrillation: A meta-Analysis and systematic review
11	Embase	Kupusovic et al.	Visualization of fibroblast activation using (68)Ga-FAPI PET/CT after pulmonary vein isolation with pulsed field compared with cryoballoon ablation
12	Embase	Schipper et al.	Comparison of pulsed field ablation and cryoballoon ablation for pulmonary vein isolation
13	Embase	Tohoku et al.	Impact of Pulsed-Field Ablation on Intrinsic Cardiac Autonomic Nervous System After Pulmonary Vein Isolation
14	Embase	Kueffer et al.	Pulsed-field- vs. cryo- vs. radiofrequency ablation: One-year recurrence rates after pulmonary vein isolation in patients with paroxysmal atrial fibrillation
15	Embase	Lemoine et al.	Pulsed-field ablation based pulmonary vein isolation: Reconnection pattern and comparison to cryoballoon ablation
16	Embase	Urbanek et al.	Pulsed field versus cryoballoon ablation of atrial fibrillation: A comparison of efficacy and safety in a 400 patient cohort
17	Embase	Reddy et al.	A randomized controlled trial of pulsed field ablation versus standard-of-care ablation for paroxysmal atrial fibrillation: The ADVENT trial rationale and design
18	Embase	Blockhaus et al.	Pulsed field ablation for pulmonary vein isolation: real-world experience and characterization of the antral lesion size compared with cryoballoon ablation
19	Embase	Musikantow et al.	Pulsed Field Ablation to Treat Atrial Fibrillation: Autonomic Nervous System Effects
20	Embase	Lemoine et al.	Pulmonary Vein Isolation by Pulsed-field Ablation Induces Less Neurocardiac Damage Than Cryoballoon Ablation
21	Embase	Hartl et al.	Pearls and Pitfalls of Pulsed Field Ablation
22	Embase	Liu et al.	Effects of Inflammatory Cell Death Caused by Catheter Ablation on Atrial Fibrillation
23	Embase	Xinmeng et al.	Phrenic Nerve Injury During Ablation of Atrial Fibrillation: Mechanisms
24	Embase	Maurhofer et al.	Pulsed-field vs. cryoballoon vs. radiofrequency ablation: a propensity score matched comparison of one-year outcomes after pulmonary vein isolation in patients with paroxysmal atrial fibrillation
25	Embase	Krisai et al.	Troponin release after pulmonary vein isolation using pulsed field ablation compared to radiofrequency and cryoballoon ablation
26	Embase	Musikantow et al.	PO-682-04 IMPACT OF PULSED FIELD ABLATION FOR ATRIAL FIBRILLATION ON THE CARDIAC AUTONOMIC NERVOUS SYSTEM
27	Embase	Lemoine et al.	Pulmonary vein isolation by pulsed-field ablation induces smaller neurocardiac damage than cryoballoon ablation
28	Embase	Sanchez-Somonte et al.	Globe Pulsed Field System for High-definition Mapping and Ablation for Atrial Fibrillation
29	Embase	La Rosa et al.	Anatomical targets and expected outcomes of catheter-based ablation of atrial fibrillation in 2020
30	Embase	Mueller et al.	Innovations in invasive electrophysiology: What awaits us?
Pubmed n= 39 Web of science n= 50 Embase n=30

## Sheet: Without duplicates
Count	Autor	Title
1	Reddy et al.	Pulsed Field or Conventional Thermal Ablation for Paroxysmal Atrial Fibrillation
2	Urbanek et al.	Pulsed Field Versus Cryoballoon Pulmonary Vein Isolation for Atrial Fibrillation: Efficacy, Safety, and Long-Term Follow-Up in a 400-Patient Cohort
3	Schipper et al.	Comparison of pulsed field ablation and cryoballoon ablation for pulmonary vein isolation
4	Sanchez-Somonte et al.	Globe Pulsed Field System for High-definition Mapping and Ablation for Atrial Fibrillation
5	Li et al.	Treatment of atrial fibrillation: a comprehensive review and practice guide
6	Della Rocca et al.	Pulsed electric field, cryoballoon, and radiofrequency for paroxysmal atrial fibrillation ablation: a propensity score-matched comparison
7	Hartl et al.	Pearls and Pitfalls of Pulsed Field Ablation
8	Schmidt et al.	EUropean real-world outcomes with Pulsed field ablatiOn in patients with symptomatic atRIAl fibrillation: lessons from the multi-centre EU-PORIA registry
9	Maccioni et al.	Comparative Safety of Pulsed Field Ablation and Cryoballoon Ablation Technologies for Pulmonary Vein Isolation in Patients with Paroxysmal Atrial Fibrillation: A Critical Literature Review and Indirect Treatment Comparison
10	Mauerhofer et al .	Pulsed-field vs. cryoballoon vs. radiofrequency ablation: a propensity score matched comparison of one-year outcomes after pulmonary vein isolation in patients with paroxysmal atrial fibrillation
11	Sugrue et al.	Cardiac ablation with pulsed electric fields: principles and biophysics
12	Wahendi et al.	Pulsed-field versus cryoballoon ablation for atrial fibrillation-Impact of energy source on sedation and analgesia requirement
13	Musikantow et al.	Pulsed Field Ablation to Treat Atrial Fibrillation: Autonomic Nervous System Effects
14	Mekary et al.	Pulsed field ablation for atrial fibrillation: Moving the field forward?
15	Rattka et al.	Pulsed field ablation and cryoballoon ablation for pulmonary vein isolation: insights on efficacy, safety and cardiac function
16	Georgiopoulos et al.	Cryoballoon ablation of atrial fibrillation: a practical and effective approach
17	Badertscher et al.	Efficacy and safety of pulmonary vein isolation with pulsed field ablation vs. novel cryoballoon ablation system for atrial fibrillation
18	van de Kar et al.	Pulsed field versus cryoballoon ablation for atrial fibrillation: a real-world observational study on procedural outcomes and efficacy
19	Fengyuan Yu et al.	Pulsed field ablation for pulmonary vein isolation: Preclinical safety and effectiveness of a novel hexaspline ablation catheter
20	Blockhaus et al.	Pulsed field ablation for pulmonary vein isolation: real-world experience and characterization of the antral lesion size compared with cryoballoon ablation
21	Kupusovic et al.	Visualization of fibroblast activation using 68Ga-FAPI PET/CT after pulmonary vein isolation with pulsed field compared with cryoballoon ablation
22	Cochet et al.	Pulsed field ablation selectively spares the oesophagus during pulmonary vein isolation for atrial fibrillation
23	Krisai et al.	Troponin release after pulmonary vein isolation using pulsed field ablation compared to radiofrequency and cryoballoon ablation
24	Kawamura et al.	How does the level of pulmonary venous isolation compare between pulsed field ablation and thermal energy ablation (radiofrequency, cryo, or laser)?
25	Teng et al.	Pulsed field ablation as a precise approach for cardiac arrhythmia treatment via cardiac microenvironment remodeling
26	Reddy et al.	A randomized controlled trial of pulsed field ablation versus standard-of-care ablation for paroxysmal atrial fibrillation: The ADVENT trial rationale and design
27	Tohoku et al.	Impact of Pulsed-Field Ablation on Intrinsic Cardiac Autonomic Nervous System After Pulmonary Vein Isolation
28	Grosse Meininghaus et al.	Pulsed-field ablation does not induce esophageal and periesophageal injury-A new esophageal safety paradigm in catheter ablation of atrial fibrillation
29	Lemoine et al.	Pulmonary Vein Isolation by Pulsed-field Ablation Induces Less Neurocardiac Damage Than Cryoballoon Ablation
30	Del monte et al.	Quantitative assessment of transient autonomic modulation after single-shot pulmonary vein isolation with pulsed-field ablation
31	Tilz et al.	A worldwide survey on incidence, management, and prognosis of oesophageal fistula formation following atrial fibrillation catheter ablation: the POTTER-AF study
32	Rottner et al.	Atrial Fibrillation Ablation: Current Practice and Future Perspectives
33	Liu et al.	Effects of Inflammatory Cell Death Caused by Catheter Ablation on Atrial Fibrillation
34	Shehadeh	Esophageal injury, perforation, and fistula formation following atrial fibrillation ablation
35	Müller et al.	Innovations in invasive electrophysiology : What awaits us?
36	Kaplan et al.	Use of a novel 4D intracardiac echocardiography catheter to guide interventional electrophysiology procedures
37	Yacoub et al.	Cryoballoon Pulmonary Vein Catheter Ablation of Atrial Fibrillation
38	Xu et al.	Is cryoballoon ablation preferable to radiofrequency ablation for treatment of atrial fibrillation by pulmonary vein isolation? A meta-analysis
39	Serban et al.	Durability of pulmonary vein isolation for atrial fibrillation: a meta-analysis and systematic review
40	Kanthasamy et al.	Feasibility of double-blinded, placebo-controlled interventional study for assessing catheter ablation efficacy in persistent atrial fibrillation: Insights from the ORBITA AF feasibility study
41	Jiang et al.	Respiratory control minimizes diaphragmatic contraction and dry cough during pulsed-field ablation of atrial fibrillation
42	Hu et al.	Atrial fibrillation: mechanism and clinical management
43	Heeger et al.	Laser light in the era of pulsed field ablation - still a competitor?
44	Aldaas et al.	Safety and acute efficacy of catheter ablation for atrial fibrillation with pulsed field ablation vs thermal energy ablation: A meta-analysis of single proportions
45	Woermann et al.	Comparison of pulsed-field ablation versus very high power short duration-ablation for pulmonary vein isolation
46	Ruwald et al.	Characterization of durability and reconnection patterns at time of repeat ablation after single-shot pulsed field pulmonary vein isolation
47	Plank et al.	Early recurrences predict late therapy failure after pulsed field ablation of atrial fibrillation
48	Penela et al.	Transcatheter options for atrial fibrillation treatment: an overview of the ablative techniques currently available and future perspectives
49	Boersma et al.	Progress in atrial fibrillation ablation during 25 years of Europace journal
50	Kueffer et al.	Pulmonary vein isolation durability and lesion regression in patients with recurrent arrhythmia after pulsed-field ablation
51	My et al.	Acute lesion extension following pulmonary vein isolation with two novel single shot devices: Pulsed field ablation versus multielectrode radiofrequency balloon
52	Verma et al.	Pulsed Field Ablation for the Treatment of Atrial Fibrillation: PULSED AF Pivotal Trial
53	Russo et al.	Pulsed Field Ablation: Is It Better Than Conventional Thermal Ablation for Treatment of Atrial Fibrillation?
54	Füting et al.	Bronchial Safety After Pulsed Field Ablation for Paroxysmal Atrial Fibrillation
55	van Zyl et al.	Safety and Efficacy With Pulsed Field Ablation: Having the Cake and Eating It Too
56	Johnson et al.	Arrhythmias Update on ablations and devices
57	Schaack et al.	Pulsed Field Ablation for Atrial Fibrillation
58	Magni et al.	Initial experience with pulsed field ablation for atrial fibrillation
59	Chen et al.	Evolving Role of Catheter Ablation for Atrial Fibrillation: Early and Effective Rhythm Control
60	Metzner et al.	What we have learned: is pulmonary vein isolation still the cornerstone of atrial fibrillation ablation?
61	Boersma et al.	New energy sources and technologies for atrial fibrillation catheter ablation
62	Howard et al.	Characterization of Phrenic Nerve Response to Pulsed Field Ablation
63	Lemoine et al.	Pulsed-field ablation based pulmonary vein isolation: Reconnection pattern and comparison to cryoballoon ablation
64	Xinmeng et al.	Phrenic Nerve Injury During Ablation of Atrial Fibrillation: Mechanisms
65	Musikantow et al.	PO-682-04 IMPACT OF PULSED FIELD ABLATION FOR ATRIAL FIBRILLATION ON THE CARDIAC AUTONOMIC NERVOUS SYSTEM
66	La Rosa et al.	Anatomical targets and expected outcomes of catheter-based ablation of atrial fibrillation in 2020
67	Mueller et al.	Innovations in invasive electrophysiology: What awaits us?

## Sheet: Irrelevant Topic
Count	Autor	Title
1	Reddy et al.	A randomized controlled trial of pulsed field ablation versus standard-of-care ablation for paroxysmal atrial fibrillation: The ADVENT trial rationale and design
2	Heeger et al.	Laser light in the era of pulsed field ablation - still a competitor?
3	van Zyl et al.	Safety and Efficacy With Pulsed Field Ablation: Having the Cake and Eating It Too

## Sheet: Reviews
Count	Autor	Title
1	Sanchez-Somonte et al.	Globe Pulsed Field System for High-definition Mapping and Ablation for Atrial Fibrillation
2	Li et al.	Treatment of atrial fibrillation: a comprehensive review and practice guide
3	Hartl et al.	Pearls and Pitfalls of Pulsed Field Ablation
4	Maccioni et al.	Comparative Safety of Pulsed Field Ablation and Cryoballoon Ablation Technologies for Pulmonary Vein Isolation in Patients with Paroxysmal Atrial Fibrillation: A Critical Literature Review and Indirect Treatment Comparison
5	Sugrue A.	Cardiac ablation with pulsed electric fields: principles and biophysics
6	Mekary et al.	Pulsed field ablation for atrial fibrillation: Moving the field forward?
7	Georgiopoulos	Cryoballoon ablation of atrial fibrillation: a practical and effective approach
8	Rottner et al.	Atrial Fibrillation Ablation: Current Practice and Future Perspectives
9	Liu et al.	Effects of Inflammatory Cell Death Caused by Catheter Ablation on Atrial Fibrillation
10	Shehadeh	Esophageal injury, perforation, and fistula formation following atrial fibrillation ablation
11	Müller et al.	Innovations in invasive electrophysiology : What awaits us?
12	Xu et al.	Is cryoballoon ablation preferable to radiofrequency ablation for treatment of atrial fibrillation by pulmonary vein isolation? A meta-analysis
13	Serban et al.	Durability of pulmonary vein isolation for atrial fibrillation: a meta-analysis and systematic review
14	Hu et al.	Atrial fibrillation: mechanism and clinical management
15	Aldaas et al.	Safety and acute efficacy of catheter ablation for atrial fibrillation with pulsed field ablation vs thermal energy ablation: A meta-analysis of single proportions
16	Penela et al.	Transcatheter options for atrial fibrillation treatment: an overview of the ablative techniques currently available and future perspectives
17	Boersma et al.	Progress in atrial fibrillation ablation during 25 years of Europace journal
18	Russo et al.	Pulsed Field Ablation: Is It Better Than Conventional Thermal Ablation for Treatment of Atrial Fibrillation?
19	Johnson et al.	Arrhythmias Update on ablations and devices
20	Magni et al.	Initial experience with pulsed field ablation for atrial fibrillation
21	Chen et al.	Evolving Role of Catheter Ablation for Atrial Fibrillation: Early and Effective Rhythm Control
22	Metzner et al.	What we have learned: is pulmonary vein isolation still the cornerstone of atrial fibrillation ablation?
23	Boersma et al.	New energy sources and technologies for atrial fibrillation catheter ablation
24	Xinmeng et al.	Phrenic Nerve Injury During Ablation of Atrial Fibrillation: Mechanisms
25	Musikantow et al.	PO-682-04 IMPACT OF PULSED FIELD ABLATION FOR ATRIAL FIBRILLATION ON THE CARDIAC AUTONOMIC NERVOUS SYSTEM
26	La Rosa et al.	Anatomical targets and expected outcomes of catheter-based ablation of atrial fibrillation in 2020
27	Mueller et al.	Innovations in invasive electrophysiology: What awaits us?

## Sheet: Single-armed
Count	Source	Title
1	Schmidt et al.	EUropean real-world outcomes with Pulsed field ablatiOn in patients with symptomatic atRIAl fibrillation: lessons from the multi-centre EU-PORIA registry
2	Tilz et al.	A worldwide survey on incidence, management, and prognosis of oesophageal fistula formation following atrial fibrillation catheter ablation: the POTTER-AF study
3	Yacoub et al.	Cryoballoon Pulmonary Vein Catheter Ablation of Atrial Fibrillation
4	Jiang et al.	Respiratory control minimizes diaphragmatic contraction and dry cough during pulsed-field ablation of atrial fibrillation
5	Woermann et al.	Comparison of pulsed-field ablation versus very high power short duration-ablation for pulmonary vein isolation
6	Ruwald et al.	Characterization of durability and reconnection patterns at time of repeat ablation after single-shot pulsed field pulmonary vein isolation
7	Plank et al.	Early recurrences predict late therapy failure after pulsed field ablation of atrial fibrillation
8	Kueffer et al.	Pulmonary vein isolation durability and lesion regression in patients with recurrent arrhythmia after pulsed-field ablation
9	My et al.	Acute lesion extension following pulmonary vein isolation with two novel single shot devices: Pulsed field ablation versus multielectrode radiofrequency balloon
10	Verma et al.	Pulsed Field Ablation for the Treatment of Atrial Fibrillation: PULSED AF Pivotal Trial
11	Füting et al.	Bronchial Safety After Pulsed Field Ablation for Paroxysmal Atrial Fibrillation
12	Schaack et al.	Pulsed Field Ablation for Atrial Fibrillation

## Sheet: Animal Model
Count	Autor	Title
1	Fengyuan et al.	Pulsed field ablation for pulmonary vein isolation: Preclinical safety and effectiveness of a novel hexaspline ablation catheter
2	Teng et al.	Pulsed field ablation as a precise approach for cardiac arrhythmia treatment via cardiac microenvironment remodeling
3	Howard et al.	Characterization of Phrenic Nerve Response to Pulsed Field Ablation

## Sheet: Poor Quality
Count	Autor	Title
1	Blockhaus et al.	Pulsed field ablation for pulmonary vein isolation: real-world experience and characterization of the antral lesion size compared with cryoballoon ablation
2	Cochet et al.	Pulsed field ablation selectively spares the oesophagus during pulmonary vein isolation for atrial fibrillation
3	Kanthasamy et al.	Feasibility of double-blinded, placebo-controlled interventional study for assessing catheter ablation efficacy in persistent atrial fibrillation: Insights from the ORBITA AF feasibility study

## Sheet: No outcome of interest
Count	Source	Title
1	Musikantow et al.	Pulsed Field Ablation to Treat Atrial Fibrillation: Autonomic Nervous System Effects
2	Krisai et al.	Troponin release after pulmonary vein isolation using pulsed field ablation compared to radiofrequency and cryoballoon ablation
3	Kawamura et al.	How does the level of pulmonary venous isolation compare between pulsed field ablation and thermal energy ablation (radiofrequency, cryo, or laser)?
4	Tohoku et al.	Impact of Pulsed-Field Ablation on Intrinsic Cardiac Autonomic Nervous System After Pulmonary Vein Isolation
5	Lemoine et al.	Pulmonary Vein Isolation by Pulsed-field Ablation Induces Less Neurocardiac Damage Than Cryoballoon Ablation
6	Del monte et al.	Quantitative assessment of transient autonomic modulation after single-shot pulmonary vein isolation with pulsed-field ablation
7	Kaplan et al.	Use of a novel 4D intracardiac echocardiography catheter to guide interventional electrophysiology procedures
8	Lemoine et al.	Pulsed-field ablation based pulmonary vein isolation: Reconnection pattern and comparison to cryoballoon ablation
